# Supplementary material for: Beyond HRD Status: Unraveling Genetic Variants Impacting PARP Inhibitor Sensitivity in Advanced Ovarian Cancer
Source: Cancer Res Commun. 2024 Dec 26;4(12):3190–200. doi: 10.1158/2767-9764.CRC-24-0294 (PMC11670052; doi:10.1158/2767-9764.CRC-24-0294)
Supplement: SupplementaryGeneTable S1 — All identified pathogenic variants in the samples analyzed. [file crc-24-0294_supplementarygenetable_s1_suppst1.xlsx]

## Sheet: SupplementaryGeneTableS1
Gene	Transcript	Nucleotide_change	Amino_acid_change	Type_of_Variant
ABRAXAS1	NM_139076.3	c.422C>T	p.T141I	missense
ARID1A	NM_006015.6	c.862C>T	p.Q288*	nonsense
ARID2	NM_152641.4	c.4200delT	p.D1400fs*13	frameshift
B2M	NM_004048.4	c.45_48delTTCT	p.S16fs*27	frameshift
BCORL1	NM_021946.5	c.2833C>T	p.R945*	nonsense
BRAF	NM_004333.6	c.1799T>A	p.V600E	missense
BRCA1	NM_007294.4	c.4228G>T	p.E1410*	nonsense
BRCA1	NM_007294.4	c.3294_3297delTCCT	p.P1099fs*9	frameshift
BRCA1	NM_007294.4	c.427G>T	p.E143*	nonsense
BRCA1	NM_007294.4	c.44T>G	p.I15S	missense
BRCA1	NM_007294.4	c.322delG	p.A108fs*11	frameshift
BRCA1	NM_007294.4	c.2475delC	p.D825fs*21	frameshift
BRCA1	NM_007294.4	c.1687C>T	p.Q563*	nonsense
BRCA1	NM_007294.4	c.1611_1632delCCAAACGGAGCAGAATGGTCAA	p.N537fs*2	frameshift
BRCA1	NM_007294.4	c.3319G>T	p.E1107*	nonsense
BRCA1	NM_007294.4	c.4035delA	p.E1346fs*20	frameshift
BRCA1	NM_007294.4	c.3178G>T	p.E1060*	nonsense
BRCA1	NM_007294.4	c.3048_3052dupTGAGA	p.N1018fs*8	frameshift
BRCA2	NM_000059.4	c.8229_8243delCAGACTGACAGTTGG	p.R2744_G2748del	in-frame del
BRCA2	NM_000059.4	c.9041C>A	p.S3014*	nonsense
BRCA2	NM_000059.4	c.7878G>C	p.W2626C	missense
BRCA2	NM_000059.4	c.2830A>T	p.K944*	nonsense
BRCA2	NM_000059.4	c.8940dupA	p.E2981fs*37	frameshift
BRCA2	NM_000059.4	c.4199_4235delATGGTAATACTTCAAATAAAGAACAGTTAACT	p.H1400fs*7	frameshift
BRCA2	NM_000059.4	c.7069_7070delCT	p.L2357fs*2	frameshift
BRCA2	NM_000059.4	c.7007G>T	p.R2336L	splicing
BRCA2	NM_000059.4	c.1796_1800delCTTAT	p.S599*	frameshift
BRCA2	NM_000059.4	c.7480C>T	p.R2494*	nonsense
BRCA2	NM_000059.4	c.9118-2A>G	p.-	splicing
CBL	NM_005188.4	c.904_919delCAGTGGGCTATTGGGT	p.Q302fs*22	frameshift
CDK12	NM_016507.4	c.2827delG	p.A943fs*3	frameshift
CDKN1A	NM_000389.5	c.243_259delGCCCCGGCGAGGCCGGG	p.P82*	frameshift
CHEK2	NM_007194.4	c.470T>C	p.I157T	missense
CKD12	NM_016507.4	c.2433_2445delTGTATTTGAGTAT	p.V812fs*5	frameshift
DNMT3A	NM_022552.5	c.1271delC	p.P424fs*227	frameshift
EGFR	NM_005228.5	c.2543C>T	p.P848L	missense
FANCA	NM_000135.4	c.3829-2A>C	p.-	splicing
FGFR2	NM_000141.5	c.755C>G	p.S252W	missense
GRIN1A	NM_001134407.3	c.1969G>T	p.E657*	nonsense
KDM5C	NM_004187.5	c.4313delT	p.L1438fs*40	frameshift
KDM6A	NM_021140.4	c.4082G>A	p.C1361Y	missense
KDM6A	NM_001291415.2	c.1194+1G>A	p.-	splicing
LZTR1	NM_006767.4	c.365C>T	p.S122L	missense
NF1	NM_001042492.3	c.6428-1G>C	p.-	splicing
NF2	NM_000268.4	c.793_794delTC	p.S265fs*3	frameshift
NF2	NM_000268.4	c.576C>A	p.Y192*	nonsense
NRAS	NM_002524.5	c.Q61L	p.Q61L	missense
NRG1	NM_013964.5	c.1738G>T	p.E580*	nonsense
PIK3C3	NM_002647.4	c.2175delC	p.Y725*	frameshift
PIK3CA	NM_006218.4	c.353G>A	p.G118D	missense
PIK3CA	NM_006218.4	c.3140A>G	p.H1047R	missense
PIK3CA	NM_006218.4	c.3129G>C	p.M1043I	missense
PTCH1	NM_000264.5	c.1067+2T>G	p.-	splicing
PTEN	NM_000314.8	c.385G>A	p.G129R	missense
PTPRD	NM_002839.4	c.3349A>T	p.K1117*	nonsense
RAD51C	NM_058216.3	c.93delG	p.F32fs*8	frameshift
RB1	NM_000321.3	c.1887_1888delGA	p.E629fs*23	frameshift
SMC1A	NM_001281463.1	c.3059C>G	p.S1020*	nonsense
TP53	NM_000546.6	c.524G>A	p.R175H	missense
TP53	NM_000546.6	c.818G>A	p.R273H	missense
TP53	NM_000546.6	c.742C>T	p.R248W	missense
TP53	NM_000546.6	c.524G>A	p.R175H	missense
TP53	NM_000546.6	c.747G>T	p.R249S	missense
TP53	NM_000546.6	c.1169delC	p.P390fs*	frameshift
TP53	NM_000546.6	c.614A>G	p.Y205C	missense
TP53	NM_000546.6	c.583dupA	p.I195fs*14	frameshift
TP53	NM_000546.6	c.395A>G	p.K132R	missense
TP53	NM_000546.6	c.742C>T	p.R248W	missense
TP53	NM_000546.6	c.723delC	p.C242fs*5	frameshift
TP53	NM_000546.6	c.785_792delGTAATCTA	p.G262fs*7	frameshift
TP53	NM_000546.6	c.851_852delCA	p.T284fs*21	frameshift
TP53	NM_000546.6	c.818G>A	p.R273H	missense
TP53	NM_000546.6	c.830G>T	p.C277F	missense
TP53	NM_000546.6	c.659A>G	p.Y220C	missense
TP53	NM_000546.6	c.1024C>T	p.R342*	nonsense
TP53	NM_000546.6	c.469G>T	p.V157F	missense
TP53	NM_000546.6	c.722C>T	p.S241F	missense
TP53	NM_000546.6	c.742C>T	p.R248W	missense
TP53	NM_000546.6	c.815_816delTG	p.V272fs*33	frameshift
TP53	NM_000546.6	c.487T>C	p.Y163H	missense
TP53	NM_000546.6	c.722C>A	p.S241Y	missense
TP53	NM_000546.6	c.743G>A	p.R248Q	missense
TP53	NM_000546.6	c.396G>T	p.K132N	missense
TP53	NM_000546.6	c.517G>T	p.V173L	missense
TP53	NM_000546.6	c.856G>A	p.856G>A	missense
TP53	NM_000546.6	c.524G>A	p.R175H	missense
TP53	NM_000546.6	c.742C>T	p.R248W	missense
TP53	NM_000546.6	c.273G>A	p.W91*	nonsense
TP53	NM_000546.6	c.821T>C	p.V274A	missense
TP53	NM_000546.6	c.672+2T>G	p.-	splicing
TP53	NM_000546.6	c.838A>G	p.R280G	missense
TP53	NM_000546.6	c.626_627delGA	p.R209fs*6	frameshift
TP53	NM_000546.6	c.814G>A	p.V272M	missense
TP53	NM_000546.6	c.380C>T	p.S127F	missense
TP53	NM_000546.6	c.403T>C	p.C135R	missense
TP53	NM_000546.6	c.586C>T	p.R196*	nonsense
TP53	NM_000546.6	c.445delT	p.S149fs*21	frameshift
TP53	NM_000546.6	c.841G>A	p.D281N	missense
TP53	NM_000546.6	c.96+1G>T	p.-	splicing
TP53	NM_000546.6	c.559+1G>A	p.-	splicing
TP53	NM_000546.6	c.1045G>T	p.E349*	nonsense
TP53	NM_000546.6	c.733G>A	p.G245S	missense
TP53	NM_000546.6	c.626_627delGA	p.R209fs*6	frameshift
TP53	NM_000546.6	c.880G>T	p.E294*	nonsense
TP53	NM_000546.6	c.836G>A	p.G279E	missense
TP53	NM_000546.6	c.716_718delACA	p.N239del	deletion
TP53	NM_000546.6	c.742C>T	p.R248W	missense
TP53	NM_000546.6	c.517G>T	p.V173L	missense
TP53	NM_000546.6	c.45delT	p.Q16fs*28	frameshift
TP53	NM_000546.6	c.711G>A	p.M237I	missense
TP53	NM_000546.6	c.817C>T	p.R273C	missense
TP53	NM_000546.6	c.722C>G	p.S241C	missense
TP53	NM_000546.6	c.832C>T	p.P278S	missense
TP53	NM_000546.6	c.659A>G	p.Y220C	missense
TP53	NM_000546.6	c.659A>G	p.Y220C	missense
TP53	NM_000546.6	c.711G>T	p.M237I	missense
TP53	NM_000546.6	c.404G>A	p.C135Y	missense
TP53	NM_000546.6	c.437G>A	p.W146*	nonsense
TP53	NM_000546.6	c.578A>G	p.H193R	missense
TP53	NM_000546.6	c.844delC	p.R282fs*63	frameshift
TP53	NM_000546.6	c.818G>A	p.R273H	missense
TP53	NM_000546.6	c.659A>G	p.Y220C	missense
TP53	NM_000546.6	c.559+2T>C	p.-	splicing
TP53	NM_000546.6	c.524G>A	p.R175H	missense
TP53	NM_000546.6	c.722C>T	p.S241F	missense
TP53	NM_000546.6	c.700T>C	p.Y234H	missense
TP53	NM_000546.6	c.272G>A	p.W91*	nonsense
TP53	NM_000546.6	c.300_306dupGA	p.Y103fs*48	frameshift
TP53	NM_000546.6	c.844C>T	p.R282W	missense
TP53	NM_000546.6	c.132_147delGCTGTCCCCGGACGAT	p.M44fs*74	frameshift
TP53	NM_000546.6	c.945dupT	p.P316fs*21	frameshift
TP53	NM_000546.6	c.785G>T	p.G262V	missense
TP53	NM_000546.6	c.743G>A	p.R248Q	missense
TP53	NM_000546.6	c.817C>T	p.R273C	missense
TP53	NM_000546.6	c.659A>G	p.Y220C	missense
TP53	NM_000546.6	c.841G>C	p.D281H	missense
TP53	NM_000546.6	c.454_466delCCGCCCGGCACCC	p.P152fs*14	frameshift
TRAF7	NM_032271.3	c.39dupC	p.G14fs*35	frameshift
TSC1	NM_000368.5	c.913+2T>G	p.-	splicing
ZBTB7A	NM_015898.4	c.1272G>T	p.K424N	missense
